# Supplementary material for: Microbiome and One Health in GCC countries: current status, research gaps, and future directions
Source: Front Microbiol. 2026 May 29;17:1821688. doi: 10.3389/fmicb.2026.1821688 (PMC13260183; doi:10.3389/fmicb.2026.1821688)
Supplement: Supplementary file 2 [file Table_2.xlsx]

## Sheet: S Table 4A
	Supplementary Table 4A. Reporting quality assessment of observational human microbiome studies using the Strengthening the Reporting of Observational Studies in Epidemiology (STROBE) tool.
	Study number	Citation and study title	Section	Title and abstract		Introduction		Methods									Results					Discussion				Other information	Scoring	Quality rating
			Item	1		2	3	4	5	6	7	8	9	10	11	12	13	14	15	16	17	18	19	20	21	22
			Study design	(a) Indicate the study’s design with a commonly used term in the title or the abstract	(b) Provide in the abstract an informative, balanced summary of what was done and found	Background/rationale: Explain the scientific background and rationale for the investigation being reported	Objectives: State specific objectives, including any prespecified hypotheses	Present key elements of study design early in the paper	Describe the setting, locations, relevant dates, including periods of recruitment, exposure, follow-up, and data collection	a) Cohort study—Give the eligibility criteria, and the sources and methods of selection of participants. Describe methods of follow-up Case-control study—Give the eligibility criteria, and the sources and methods of case ascertainment and control selection. Give the rationale for the choice of cases and controls. Cross-sectional study—Give the eligibility criteria, and the sources and methods of …	Clearly define all outcomes, exposures, predictors, potential confounders, and effect modifiers. Give diagnostic criteria, if applicable	For each variable of interest, give sources of data and details of methods of assessment (measurement). Describe comparability of assessment methods if there is more than one group	Describe any efforts to address potential sources of bias	Explain how the study size was arrived	Explain how quantitative variables were handled in the analyses. If applicable, describe which groupings were chosen and why	(a) Describe all statistical methods, including those used to control for confounding (b) Describe any methods used to examine subgroups and interactions (c) Explain how missing data were addressed (d) Cohort study—If applicable, explain how loss to follow-up was addressed. Case-control study—If applicable, explain how matching of cases and controls was addressed. Cross-sectional study—If applica…	(a) Report numbers of individuals at each stage of study, eg numbers potentially eligible, examined for eligibility, confirmed eligible, included in the study, completing follow-up, and analysed (b) Give reasons for non-participation at each stage (c) Consider use of a flow diagram	(a) Give characteristics of study participants (eg demographic, clinical, social) and information on exposures and potential confounders (b) Indicate number of participants with missing data for each variable of interest (c) Cohort study:Summarise follow-up time (eg, average and total amount	Cohort study: Report numbers of outcome events or summary measures over time. Case-control study—Report numbers in each exposure category, or summary measures of exposure Cross-sectional study: Report numbers of outcome events or summary measures	(a) Give unadjusted estimates and, if applicable, confounder-adjusted estimates and their precision (eg, 95% confidence interval). Make clear which confounders were adjusted for and why they were included (b) Report category boundaries when continuous variables were categorized (c) If relevant, consider translating estimates of relative risk into absolute risk for a meaningful time period	Report other analyses done, eg analyses of subgroups and interactions, and sensitivity analyses	Summarise key results with reference to study objectives	Discuss limitations of the study, taking into account sources of potential bias or imprecision. Discuss both direction and magnitude of any potential bias	Give a cautious overall interpretation of results considering objectives, limitations, multiplicity of analyses, results from similar studies, and other relevant evidence	Discuss the generalis ability (external validity) of the study results	Give the source of funding and the role of the funders for the present study and, if applicable, for the original study on which the present article is based
	Rating	Score
	High reporting quality	15–22
	Moderate reporting quality	8–14
	Poor reporting quality	0–7

## Sheet: S Table 4B
	Supplementary Table 4B. Reporting quality assessment of observational animal microbiome studies using the Strengthening the Reporting of Observational Studies in Epidemiology (STROBE) tool.
	Study number	Study title	Section	Title and abstract		Introduction		Methods									Results					Discussion				Other information	Scoring	Quality rating
			Item	1		2	3	4	5	6	7	8	9	10	11	12	13	14	15	16	17	18	19	20	21	22
			Study design	(a) Indicate the study’s design with a commonly used term in the title or the abstract	(b) Provide in the abstract an informative, balanced summary of what was done and found	Background/rationale: Explain the scientific background and rationale for the investigation being reported	Objectives: State specific objectives, including any prespecified hypotheses	Present key elements of study design early in the paper	Describe the setting, locations, relevant dates, including periods of recruitment, exposure, follow-up, and data collection	a) Cohort study—Give the eligibility criteria, and the sources and methods of selection of participants. Describe methods of follow-up. Case-control study—Give the eligibility criteria, and the sources and methods of case ascertainment and control selection. Give the rationale for the choice of cases and controls. Cross-sectional study—Give the eligibility criteria, and the sources and methods of…	Clearly define all outcomes, exposures, predictors, potential confounders, and effect modifiers. Give diagnostic criteria, if applicable	For each variable of interest, give sources of data and details of methods of assessment (measurement). Describe comparability of assessment methods if there is more than one group	Describe any efforts to address potential sources of bias	Explain how the study size was arrived	Explain how quantitative variables were handled in the analyses. If applicable, describe which groupings were chosen and why	(a) Describe all statistical methods, including those used to control for confounding (b) Describe any methods used to examine subgroups and interactions (c) Explain how missing data were addressed (d) Cohort study—If applicable, explain how loss to follow-up was addressed. Case-control study—If applicable, explain how matching of cases and controls was addressed. Cross-sectional study—If applica…	(a) Report numbers of individuals at each stage of study, eg numbers potentially eligible, examined for eligibility, confirmed eligible, included in the study, completing follow-up, and analysed (b) Give reasons for non-participation at each stage (c) Consider use of a flow diagram	(a) Give characteristics of study participants (eg demographic, clinical, social) and information on exposures and potential confounders (b) Indicate number of participants with missing data for each variable of interest (c) Cohort study:Summarise follow-up time (eg, average and total amount	Cohort study: Report numbers of outcome events or summary measures over time. Case-control study—Report numbers in each exposure category, or summary measures of exposure Cross-sectional study: Report numbers of outcome events or summary measures	(a) Give unadjusted estimates and, if applicable, confounder-adjusted estimates and their precision (eg, 95% confidence interval). Make clear which confounders were adjusted for and why they were included (b) Report category boundaries when continuous variables were categorized (c) If relevant, consider translating estimates of relative risk into absolute risk for a meaningful time period	Report other analyses done, eg analyses of subgroups and interactions, and sensitivity analyses	Summarise key results with reference to study objectives	Discuss limitations of the study, taking into account sources of potential bias or imprecision. Discuss both direction and magnitude of any potential bias	Give a cautious overall interpretation of results considering objectives, limitations, multiplicity of analyses, results from similar studies, and other relevant evidence	Discuss the generalis ability (external validity) of the study results	Give the source of funding and the role of the funders for the present study and, if applicable, for the original study on which the present article is based
	Rating	Score
	High reporting quality	15–22
	Moderate reporting quality	8–14
	Poor reporting quality	0–7

## Sheet: S Table 4C
	Supplementary Table 4C. Reporting quality assessment of observational environmental microbiome studies using the Strengthening the Reporting of Observational Studies in Epidemiology (STROBE) tool.
	Study number	Study title	Section	Title and abstract		Introduction		Methods									Results					Discussion				Other information	Scoring	Quality rating
			Item	1		2	3	4	5	6	7	8	9	10	11	12	13	14	15	16	17	18	19	20	21	22
			Study design	(a) Indicate the study’s design with a commonly used term in the title or the abstract	(b) Provide in the abstract an informative, balanced summary of what was done and found	Background/rationale: Explain the scientific background and rationale for the investigation being reported	Objectives: State specific objectives, including any prespecified hypotheses	Present key elements of study design early in the paper	Describe the setting, locations, relevant dates, including periods of recruitment, exposure, follow-up, and data collection	a) Cohort study—Give the eligibility criteria, and the sources and methods of selection of participants. Describe methods of follow-up Case-control study—Give the eligibility criteria, and the sources and methods of case ascertainment and control selection. Give the rationale for the choice of cases and controls. Cross-sectional study—Give the eligibility criteria, and the sources and methods of …	Clearly define all outcomes, exposures, predictors, potential confounders, and effect modifiers. Give diagnostic criteria, if applicable	For each variable of interest, give sources of data and details of methods of assessment (measurement). Describe comparability of assessment methods if there is more than one group	Describe any efforts to address potential sources of bias	Explain how the study size was arrived	Explain how quantitative variables were handled in the analyses. If applicable, describe which groupings were chosen and why	(a) Describe all statistical methods, including those used to control for confounding (b) Describe any methods used to examine subgroups and interactions (c) Explain how missing data were addressed (d) Cohort study—If applicable, explain how loss to follow-up was addressed. Case-control study—If applicable, explain how matching of cases and controls was addressed. Cross-sectional study—If applica…	(a) Report numbers of individuals at each stage of study, eg numbers potentially eligible, examined for eligibility, confirmed eligible, included in the study, completing follow-up, and analysed (b) Give reasons for non-participation at each stage (c) Consider use of a flow diagram	(a) Give characteristics of study participants (eg demographic, clinical, social) and information on exposures and potential confounders (b) Indicate number of participants with missing data for each variable of interest (c) Cohort study:Summarise follow-up time (eg, average and total amount	Cohort study: Report numbers of outcome events or summary measures over time. Case-control study—Report numbers in each exposure category, or summary measures of exposure Cross-sectional study: Report numbers of outcome events or summary measures	(a) Give unadjusted estimates and, if applicable, confounder-adjusted estimates and their precision (eg, 95% confidence interval). Make clear which confounders were adjusted for and why they were included (b) Report category boundaries when continuous variables were categorized (c) If relevant, consider translating estimates of relative risk into absolute risk for a meaningful time period	Report other analyses done, eg analyses of subgroups and interactions, and sensitivity analyses	Summarise key results with reference to study objectives	Discuss limitations of the study, taking into account sources of potential bias or imprecision. Discuss both direction and magnitude of any potential bias	Give a cautious overall interpretation of results considering objectives, limitations, multiplicity of analyses, results from similar studies, and other relevant evidence	Discuss the generalis ability (external validity) of the study results	Give the source of funding and the role of the funders for the present study and, if applicable, for the original study on which the present article is based
	Rating	Score
	High reporting quality	15–22
	Moderate reporting quality	8–14
	Poor reporting quality	0–7
