# Supplementary material for: Microbiome and One Health in GCC countries: current status, research gaps, and future directions
Source: Front Microbiol. 2026 May 29;17:1821688. doi: 10.3389/fmicb.2026.1821688 (PMC13260183; doi:10.3389/fmicb.2026.1821688)
Supplement: Supplementary file 3 [file Table_3.xlsx]

## Sheet: S Table 5A
	Supplementary Table 5A. Quality assessment of interventional human microbiome studies using the National Heart, Lung, and Blood Institute (NHLBI) study quality assessment tool.
	Study number	Citation and study title	1. Was the study described as randomized, a randomized trial, a randomized clinical trial, or an RCT?	2. Was the method of randomization adequate (i.e., use of randomly generated assignment)?	3. Was the treatment allocation concealed (so that assignments could not be predicted)?	4. Were study participants and providers blinded to treatment group assignment?	5. Were the people assessing the outcomes blinded to the participants' group assignments?	6. Were the groups similar at baseline on important characteristics that could affect outcomes (e.g., demographics, risk factors, co-morbid conditions)?	7. Was the overall drop-out rate from the study at endpoint 20% or lower of the number allocated to treatment?	8. Was the differential drop-out rate (between treatment groups) at endpoint 15 percentage points or lower?	9. Was there high adherence to the intervention protocols for each treatment group?	10. Were other interventions avoided or similar in the groups (e.g., similar background treatments)?	11. Were outcomes assessed using valid and reliable measures, implemented consistently across all study participants?	12. Did the authors report that the sample size was sufficiently large to be able to detect a difference in the main outcome between groups with at least 80% power?	13. Were outcomes reported or subgroups analyzed prespecified (i.e., identified before analyses were conducted)?	14. Were all randomized participants analyzed in the group to which they were originally assigned, i.e., did they use an intention-to-treat analysis?	Scoring	Quality rating
	Rating	Score
	Good	10–14
	Fair	5–9
	Poor	0–4

## Sheet: S Table 5B
	Supplementary Table 5B. Risk-of-bias assessment of experimental animal microbiome studies using the Systematic Review Centre for Laboratory Animal Experimentation (SYRCLE) tool.
	Study number	Citation and study title	1. Selection bias: Sequence generation	2. Selection bias: Baseline characteristics	3. Selection bias: Allocation concealment	4. Performance bias: Random housing	5. Performance bias: Blinding	6. Detection bias: Random outcome assessment	7. Detection bias: Blinding	8. Attrition bias: Incomplete outcome data	9. Reporting bias: Selective outcome reporting	10. Other bias	Quality rating
			Was the allocation sequence generated and applied?	Were the groups similar at baseline or adjusted for confounders in the analysis?	Was allocation concealed (i.e. unpredictable)?	Were the animals randomly housed during the experiment?	Were the caregivers and/or investigators blinded from knowledge which intervention each animal received during the experiment?	Were animals selected at random for outcome assessment?	Were the outcome assessors blinded?	Were incomplete outcome data adequately addressed?	Are reports of the study free of selective outcome reporting?	Was the study apparently free of other problems that could result in high risk of bias?
	(Y) Yes: Low risk of bias
	(N) No: High risk of bias
	(UC) Unclear: insufficient details to assess the risk of bias

## Sheet: S Table 5C
	Supplementary Table 5C. Risk-of-bias assessment of experimental environmental microbiome studies using the Risk Of Bias In Non-randomised Studies of Interventions (ROBINS-I) tool.
	Study number	Citation and study title	1. Bias due to confounding	2. Bias in selection of participants into the study	3. Bias in classification of interventions (exposures)	4. Bias due to deviations from intended interventions	5. Bias due to missing data	6. Bias in measurement of outcomes	7. Bias in selection of the reported result	Scoring	Quality rating
			Were there differences between groups that could explain outcomes rather than the intervention/exposure itself? Were all important confounders measured? Was confounding controlled in design (e.g., restriction, matching, randomization) or analysis (e.g., adjustment, stratification)?	Did participant selection lead to groups that differ systematically? Were participants selected in a way related to intervention/exposure and outcome? Was inclusion/exclusion consistent across groups?	Was intervention/exposure status correctly classified? Were interventions/exposures well defined and measured? Was classification based on reliable records or subjective reporting? Could misclassification be related to outcome?	Did deviations from assigned interventions bias the results? Were participants and implementers aware of intervention status? Were co-interventions balanced? Was adherence adequate?	Were outcome data complete? What proportion of data was missing? Were reasons for missing data related to outcome or intervention? Were appropriate methods used to handle missingness?	Were outcomes measured appropriately and without bias? Were outcome assessors aware of intervention/exposure status? Were measurement methods valid, reliable, and consistent? Could differential measurement bias results?	Was selective reporting of results a problem? Were outcomes pre-specified Were analyses/data-driven choices transparently reported? Is there evidence of selective reporting (e.g., only significant results presented)?
	Rating	Score
	Low risk of bias	7
	Moderate risk of bias	5–6
	Serious risk of bias	3–4
	Critical risk of bias	1–2
	No information	0
