# Supplementary material for: Microbiome and One Health in GCC countries: current status, research gaps, and future directions
Source: Front Microbiol. 2026 May 29;17:1821688. doi: 10.3389/fmicb.2026.1821688 (PMC13260183; doi:10.3389/fmicb.2026.1821688)
Supplement: Supplementary file 4 [file Table_4.xlsx]

## Sheet: S Table 6A
	Supplementary Table 6A. Reporting quality assessment of observational human microbiome studies using the Strengthening the Reporting of Observational Studies in Epidemiology (STROBE) tool (n = 52).
	Study number	Citation and study title	Section	Title and abstract		Introduction		Methods									Results					Discussion				Other information	Scoring	Quality rating
			Item	1		2	3	4	5	6	7	8	9	10	11	12	13	14	15	16	17	18	19	20	21	22
			Study design	(a) Indicate the study’s design with a commonly used term in the title or the abstract	(b) Provide in the abstract an informative, balanced summary of what was done and found	Background/rationale: Explain the scientific background and rationale for the investigation being reported	Objectives: State specific objectives, including any prespecified hypotheses	Present key elements of study design early in the paper	Describe the setting, locations, relevant dates, including periods of recruitment, exposure, follow-up, and data collection	a) Cohort study—Give the eligibility criteria, and the sources and methods of selection of participants. Describe methods of follow-up Case-control study—Give the eligibility criteria, and the sources and methods of case ascertainment and control selection. Give the rationale for the choice of cases and controls. Cross-sectional study—Give the eligibility criteria, and the sources and methods of …	Clearly define all outcomes, exposures, predictors, potential confounders, and effect modifiers. Give diagnostic criteria, if applicable	For each variable of interest, give sources of data and details of methods of assessment (measurement). Describe comparability of assessment methods if there is more than one group	Describe any efforts to address potential sources of bias	Explain how the study size was arrived	Explain how quantitative variables were handled in the analyses. If applicable, describe which groupings were chosen and why	(a) Describe all statistical methods, including those used to control for confounding (b) Describe any methods used to examine subgroups and interactions (c) Explain how missing data were addressed (d) Cohort study—If applicable, explain how loss to follow-up was addressed. Case-control study—If applicable, explain how matching of cases and controls was addressed. Cross-sectional study—If applica…	(a) Report numbers of individuals at each stage of study, eg numbers potentially eligible, examined for eligibility, confirmed eligible, included in the study, completing follow-up, and analysed (b) Give reasons for non-participation at each stage (c) Consider use of a flow diagram	(a) Give characteristics of study participants (eg demographic, clinical, social) and information on exposures and potential confounders (b) Indicate number of participants with missing data for each variable of interest (c) Cohort study:Summarise follow-up time (eg, average and total amount	Cohort study: Report numbers of outcome events or summary measures over time. Case-control study—Report numbers in each exposure category, or summary measures of exposure Cross-sectional study: Report numbers of outcome events or summary measures	(a) Give unadjusted estimates and, if applicable, confounder-adjusted estimates and their precision (eg, 95% confidence interval). Make clear which confounders were adjusted for and why they were included (b) Report category boundaries when continuous variables were categorized (c) If relevant, consider translating estimates of relative risk into absolute risk for a meaningful time period	Report other analyses done, eg analyses of subgroups and interactions, and sensitivity analyses	Summarise key results with reference to study objectives	Discuss limitations of the study, taking into account sources of potential bias or imprecision. Discuss both direction and magnitude of any potential bias	Give a cautious overall interpretation of results considering objectives, limitations, multiplicity of analyses, results from similar studies, and other relevant evidence	Discuss the generalis ability (external validity) of the study results	Give the source of funding and the role of the funders for the present study and, if applicable, for the original study on which the present article is based
	1	(Madi et al., 2018) Metagenomic analysis of viral diversity in respiratory samples from patients with respiratory tract infections in Kuwait	Observation, cross section	Y	Y	Y	Y	Y	Y	Y	Y	N	N	N	N	Y	Y	Y	Y	Y	Y	Y	Y	Y	Y	N	18	High reporting quality
	2	(Plummer et al., 2020) Gut microbiome of native Arab Kuwaitis	Observation, cross section	Y	Y	Y	Y	Y	Y	Y	Y	Y	N	N	Y	Y	N	Y	Y	Y	Y	Y	Y	Y	Y	N	19	High reporting quality
	3	(Aljazairy et al., 2022) Influence of adiposity on the gut microbiota composition of Arab women: a case-control study	Observation, case control	Y	Y	Y	Y	Y	Y	Y	Y	N	N	N	N	Y	Y	Y	Y	Y	Y	Y	Y	Y	Y	N	18	High reporting quality
	4	(Al-Musharaf et al., 2022) Vitamin B12 status and gut microbiota among Saudi females with obesity	Observation, case control	Y	Y	Y	Y	Y	Y	Y	Y	N	N	N	N	Y	Y	Y	Y	Y	Y	Y	Y	Y	Y	Y	19	High reporting quality
	5	(Alqedari et al., 2023) Host-microbiome associations in saliva predict COVID-19 severity	Observation, case control	Y	Y	Y	Y	Y	Y	Y	Y	N	N	N	N	Y	Y	Y	Y	Y	Y	Y	Y	Y	Y	N	18	High reporting quality
	6	(Mustafa and Habibi, 2024) Spatial variations in the nasal microbiota of staff working in a healthcare-associated research core facility	Observation, cross section	Y	Y	Y	Y	Y	Y	Y	N	N	N	Y	N	Y	Y	Y	Y	Y	Y	Y	N	Y	N	Y	17	High reporting quality
	7	(Hijazi et al., 2022) Viral metagenomics analysis of stool specimens from children with unresolved gastroenteritis in Qatar	Observation, cross section	Y	Y	Y	Y	Y	Y	Y	Y	Y	N	N	N	Y	Y	Y	Y	Y	Y	Y	Y	Y	N	N	18	High reporting quality
	8	(Alzahrani et al., 2021) Direct DNA sequencing-based analysis of microbiota associated with hematological malignancies in the eastern province of Saudi Arabia	Observation, case control	Y	Y	Y	Y	Y	Y	Y	Y	N	N	N	N	Y	Y	Y	Y	Y	Y	N	N	N	N	N	14	Moderate reporting quality
	9	(Lakshmanan et al., 2021) Akkermansia, a possible microbial marker for poor glycemic control in Qataris children consuming Arabic diet—a pilot study on pediatric T1DM in Qatar	Observation, cross section	Y	Y	Y	Y	Y	Y	Y	Y	N	N	N	N	Y	Y	Y	Y	Y	Y	Y	Y	Y	Y	N	18	High reporting quality
	10	(Yasir et al., 2023) Analysis of the nasopharyngeal microbiome and respiratory pathogens in COVID-19 patients from Saudi Arabia	Observation, case control	Y	Y	Y	Y	Y	Y	Y	Y	N	N	N	N	Y	Y	Y	Y	Y	Y	Y	Y	Y	Y	N	18	High reporting quality
	11	(Al-Rezaki et al., 2017) Assessment of the microbiome collected from the reproductive tracts of women from Saudi Arabia and its potential influence on infertility	Observation, case control	Y	Y	Y	Y	Y	Y	Y	Y	N	N	N	N	Y	Y	Y	Y	Y	Y	Y	Y	Y	Y	N	18	High reporting quality
	12	(Ahmad et al., 2023) Association of the gut microbiota with clinical variables in obese and lean Emirati subjects	Observation, cross section	Y	Y	Y	Y	Y	Y	Y	Y	N	N	Y	N	Y	Y	Y	Y	Y	Y	Y	N	Y	N	Y	18	High reporting quality
	13	(Murugesan et al., 2021) Can the salivary microbiome predict cardiovascular diseases? lessons learned from the Qatari population	Observation, cross section	Y	Y	Y	Y	Y	Y	Y	Y	Y	N	Y	Y	Y	Y	Y	Y	Y	Y	Y	N	Y	Y	Y	21	High reporting quality
	14	(Ahmad et al., 2025) Changes in energy homeostasis, gut peptides, and gut microbiota in Emiratis with obesity after bariatric surgery	Observation, cross section	Y	Y	Y	Y	Y	Y	Y	Y	Y	N	Y	Y	Y	Y	Y	Y	Y	Y	Y	Y	Y	Y	Y	22	High reporting quality
	15	(Wehedy et al., 2022) Characterization of the urinary metagenome and virome in healthy children	Observation, cross section	Y	Y	Y	Y	Y	Y	Y	Y	N	N	N	Y	Y	Y	Y	Y	Y	Y	N	Y	N	N	Y	17	High reporting quality
	16	(Alomair et al., 2018) Colonic mucosal microbiota in colorectal cancer: a single-center metagenomic study in Saudi Arabia	Observation, case control	Y	Y	Y	Y	Y	Y	Y	Y	N	N	N	N	Y	Y	Y	Y	Y	Y	N	N	N	N	Y	15	High reporting quality
	17	(Yasir et al., 2015) Comparison of the gut microbiota of people in France and Saudi Arabia	Observation, cross section	Y	Y	Y	Y	Y	Y	Y	Y	N	N	N	N	Y	Y	Y	Y	Y	Y	Y	N	Y	N	N	16	High reporting quality
	18	(Habibi et al., 2021) Composition of nasal bacterial community and its seasonal variation in health care workers stationed in a clinical research laboratory	Observation, cross section	Y	Y	Y	Y	Y	Y	Y	Y	N	N	Y	Y	Y	Y	Y	Y	Y	Y	Y	N	Y	N	Y	19	High reporting quality
	19	(Al-Amrah et al., 2023) Composition of the gut microbiota in patients with inflammatory bowel disease in Saudi Arabia: A pilot study	Observation, case control	Y	Y	Y	Y	Y	Y	Y	Y	N	N	Y	N	Y	Y	Y	Y	Y	Y	Y	N	Y	N	Y	18	High reporting quality
	20	(Alhhazmi et al., 2023) Identification of gut microbiota profile associated with colorectal cancer in Saudi population	Observation, case control	Y	Y	Y	Y	Y	Y	Y	Y	N	N	Y	N	Y	Y	Y	Y	Y	Y	Y	N	Y	N	Y	18	High reporting quality
	21	(Singh et al., 2021) Distinctive microbial signatures and gut-brain crosstalk in pediatric patients with coeliac disease and type 1 diabetes mellitus	Observation, cross section	Y	Y	Y	Y	Y	Y	Y	Y	N	N	Y	N	Y	Y	Y	Y	Y	Y	Y	Y	Y	N	N	18	High reporting quality
	22	(Al Shareef et al., 2022) Diversity in microbiota between Indian and Emiratis ethnicities is associated with benign prostatic hyperplasia	Observation, cross section	Y	Y	Y	Y	Y	Y	Y	Y	N	N	Y	N	Y	Y	Y	Y	Y	Y	Y	Y	Y	N	Y	19	High reporting quality
	23	(Khan et al., 2019) Evaluation of gut bacterial community composition and antimicrobial resistome in pregnant and non-pregnant women from Saudi population	Observation, case control	Y	Y	Y	Y	Y	Y	Y	Y	N	N	N	N	Y	Y	Y	Y	Y	Y	Y	N	N	N	N	15	High reporting quality
	24	(Angelakis et al., 2016) Gut microbiome and dietary patterns in different Saudi populations and monkeys	Observation, cross section	Y	Y	Y	Y	Y	Y	Y	Y	N	N	N	N	Y	Y	Y	Y	Y	Y	Y	N	Y	N	N	16	High reporting quality
	25	(Alsulaiman et al., 2023) Gut microbiota analyses of inflammatory bowel diseases from a representative Saudi population	Observation, case control	Y	Y	Y	Y	Y	Y	Y	Y	N	N	N	N	Y	Y	Y	Y	Y	Y	Y	Y	Y	N	Y	18	High reporting quality
	26	(Al-Muhanna et al., 2022) Gut microbiota analyses of Saudi populations for type 2 diabetes‐related phenotypes reveals significant association	Observation, case control	Y	Y	Y	Y	Y	Y	Y	Y	N	N	N	N	Y	Y	Y	Y	Y	Y	Y	N	Y	N	Y	17	High reporting quality
	27	(Alahdal et al., 2024) Gut microbiota composition in patients with Crohn’s disease in Saudi Arabia	Observation, case control	Y	Y	Y	Y	Y	Y	Y	Y	N	N	Y	N	Y	Y	Y	Y	Y	Y	Y	Y	Y	N	Y	19	High reporting quality
	28	(Al Bataineh et al., 2021) Gut Microbiota interplay with COVID-19 reveals links to host lipid metabolism among Middle Eastern populations	Observation, case control	Y	Y	Y	Y	Y	Y	Y	Y	N	N	Y	N	Y	Y	Y	Y	Y	Y	Y	N	Y	N	Y	18	High reporting quality
	29	(El Mouzan et al., 2022) Intestinal microbiota profile in healthy Saudi children: the bacterial domain	Observation, cross section	Y	Y	Y	Y	Y	Y	Y	Y	N	N	N	N	Y	Y	Y	Y	Y	Y	Y	N	Y	N	N	16	High reporting quality
	30	(Benslimane et al., 2024) Metabarcoding analysis of oral microbiome during pregnancy	Observation, cross section	Y	Y	Y	Y	Y	Y	Y	Y	N	N	Y	N	Y	Y	Y	Y	Y	Y	Y	N	Y	N	N	17	High reporting quality
	31	(Murugesan et al., 2024) Microbial and proteomic signatures of type 2 diabetes in an Arab population	Observation, case control	Y	Y	Y	Y	Y	Y	Y	Y	N	N	Y	N	Y	Y	Y	Y	Y	Y	Y	N	Y	N	Y	18	High reporting quality
	32	(Masoodi et al., 2020) Microbial dysbiosis in irritable bowel syndrome: A single-center metagenomic study in Saudi Arabia	Observation, case control	Y	Y	Y	Y	Y	Y	Y	Y	N	N	N	N	Y	Y	Y	Y	Y	Y	Y	N	Y	N	N	16	High reporting quality
	33	(Sohail et al., 2021) Microbiome profiling of Rotavirus infected children suffering from acute gastroenteritis	Observation, case control	Y	Y	Y	Y	Y	Y	Y	Y	N	N	N	N	Y	Y	Y	Y	Y	Y	Y	N	Y	N	N	17	High reporting quality
	34	(Alqattan et al., 2021) Microbiome signature and diversity profiling of normal skin of human in Saudi Arabia	Observation, cross section	Y	Y	Y	Y	Y	Y	Y	Y	N	N	N	N	Y	Y	Y	Y	Y	Y	Y	N	Y	N	N	17	High reporting quality
	35	(El Mouzan et al., 2022) Microbiota profile of new onset celiac disease in children in Saudi Arabia	Observation, case control	Y	Y	Y	Y	Y	Y	Y	Y	N	N	Y	N	Y	Y	Y	Y	Y	Y	Y	N	Y	N	Y	18	High reporting quality
	36	(Abraham et al., 2024) Molecular analyses indicate profuse bacterial diversity in primary and post- treatment endodontic infections within a cohort from the United Arab Emirates-a preliminary study	Observation, cross section	Y	Y	Y	Y	Y	Y	Y	Y	N	N	Y	N	Y	Y	Y	Y	Y	Y	Y	Y	Y	N	Y	19	High reporting quality
	37	(Alyousef et al., 2023) Oral microbiota analyses of paediatric Saudi population reveals signatures of dental caries	Observation, cross section	Y	Y	Y	Y	Y	Y	Y	Y	N	N	Y	N	Y	Y	Y	Y	Y	Y	Y	Y	Y	N	N	18	High reporting quality
	38	(Moubareck et al., 2020) Profiles of human milk oligosaccharides and their relations to the milk microbiota of breastfeeding mothers in Dubai	Observation, cross section	Y	Y	Y	Y	Y	Y	Y	Y	N	N	Y	N	Y	Y	Y	Y	Y	Y	Y	Y	Y	N	N	18	High reporting quality
	39	(Sohail et al., 2019) Profiling the oral microbiome and plasma biochemistry of obese hyperglycemic subjects in Qatar	Observation, case control	Y	Y	Y	Y	Y	Y	Y	Y	N	N	Y	Y	Y	Y	Y	Y	Y	Y	Y	Y	Y	N	Y	20	High reporting quality
	40	(Murugesan et al., 2020) Profiling the salivary microbiome of the Qatari population	Observation, cross section	Y	Y	Y	Y	Y	Y	Y	Y	N	N	Y	N	Y	Y	Y	Y	Y	Y	Y	N	Y	N	Y	18	High reporting quality
	41	(Al Bataineh et al., 2020) Revealing links between gut microbiome and its fungal community in type 2 diabetes mellitus among Emirati subjects: a pilot study	Observation, case control	Y	Y	Y	Y	Y	Y	Y	Y	N	N	Y	N	Y	Y	Y	Y	Y	Y	Y	N	Y	N	N	17	High reporting quality
	42	(Murugesan and Al Khodor, 2023) Salivary microbiome and hypertension in the Qatari population	Observation, case control	Y	Y	Y	Y	Y	Y	Y	Y	N	N	Y	N	Y	Y	Y	Y	Y	Y	Y	N	Y	N	Y	18	High reporting quality
	43	(Alqaderi et al., 2021) Salivary microbiome diversity in Kuwaiti adolescents with varied body mass index—a pilot study	Observation, cross section	Y	Y	Y	Y	Y	Y	Y	Y	N	N	Y	N	Y	Y	Y	Y	Y	Y	Y	N	Y	N	N	17	High reporting quality
	44	(Al-Khaldy et al., 2023) Serum vitamin D level and gut microbiota in women	Observation, case control	Y	Y	Y	Y	Y	Y	Y	Y	N	N	Y	N	Y	Y	Y	Y	Y	Y	Y	N	Y	N	N	17	High reporting quality
	46	(Lu et al., 2024) Sputum production and salivary microbiome in COVID-19 patients reveals oral-lung axis	Observation, cross section	Y	Y	Y	Y	Y	Y	Y	Y	N	N	Y	N	Y	Y	Y	Y	Y	Y	Y	Y	Y	N	Y	19	High reporting quality
	47	(Al-Marzooq et al., 2022) Supragingival microbiome alternations as a consequence of smoking different tobacco types and its relation to dental caries	Observation, cross section	Y	Y	Y	Y	Y	Y	Y	Y	N	N	N	N	Y	Y	Y	Y	Y	Y	Y	N	Y	N	N	16	High reporting quality
	49	(Shami et al., 2019) The prevalence of the culturable human skin aerobic bacteria in Riyadh, Saudi Arabia	Observation, cross section	Y	Y	Y	Y	Y	Y	Y	Y	N	N	Y	N	Y	Y	Y	Y	Y	Y	Y	N	Y	N	Y	18	High reporting quality
	50	(Singh et al., 2022) Tipping the balance: vitamin D inadequacy in children impacts the major gut bacterial phyla	Observation, cross section	Y	Y	Y	Y	Y	Y	Y	Y	N	N	Y	N	Y	Y	Y	Y	Y	Y	Y	N	Y	N	N	17	High reporting quality
	51	(Abdulhaq et al., 2021) Tongue microbiome in children with autism spectrum disorder	Observation, case control	Y	Y	Y	Y	Y	Y	Y	Y	N	Y	Y	N	Y	Y	Y	Y	Y	Y	Y	N	Y	N	N	18	High reporting quality
	52	(Aljuraiban et al., 2023) Types of fiber and gut microbiota composition and diversity among Arab females	Observation, cross section	Y	Y	Y	Y	Y	Y	Y	Y	Y	Y	Y	Y	Y	N	Y	Y	Y	N	Y	Y	N	Y	Y	20	High reporting quality
	53	(Vallès et al., 2018) Types of tobacco consumption and the oral microbiome in the United Arab Emirates Healthy Future (UAEHFS) Pilot Study	Observation, cross section	Y	Y	Y	Y	Y	Y	Y	Y	Y	N	Y	Y	Y	Y	Y	Y	Y	N	Y	Y	N	Y	Y	20	High reporting quality
	54	(Augustine et al., 2024) Immunoglobulin‐coating patterns reveal altered humoral responses to gut bacteria in pediatric cow milk allergies	Observation, case control	Y	Y	Y	Y	Y	Y	Y	Y	Y	N	N	Y	Y	Y	Y	Y	Y	Y	Y	Y	Y	Y	Y	21	High reporting quality
	Rating	Score
	High reporting quality	15–22
	Moderate reporting quality	8–14
	Poor reporting quality	0–7

## Sheet: S Table 6B
	Supplementary Table 6B. Reporting quality assessment of observational animal microbiome studies using the Strengthening the Reporting of Observational Studies in Epidemiology (STROBE) tool (n = 9).
	Study number	Study title	Section	Title and abstract		Introduction		Methods									Results					Discussion				Other information	Scoring	Quality rating
			Item	1		2	3	4	5	6	7	8	9	10	11	12	13	14	15	16	17	18	19	20	21	22
			Study design	(a) Indicate the study’s design with a commonly used term in the title or the abstract	(b) Provide in the abstract an informative, balanced summary of what was done and found	Background/rationale: Explain the scientific background and rationale for the investigation being reported	Objectives: State specific objectives, including any prespecified hypotheses	Present key elements of study design early in the paper	Describe the setting, locations, relevant dates, including periods of recruitment, exposure, follow-up, and data collection	a) Cohort study—Give the eligibility criteria, and the sources and methods of selection of participants. Describe methods of follow-up. Case-control study—Give the eligibility criteria, and the sources and methods of case ascertainment and control selection. Give the rationale for the choice of cases and controls. Cross-sectional study—Give the eligibility criteria, and the sources and methods of…	Clearly define all outcomes, exposures, predictors, potential confounders, and effect modifiers. Give diagnostic criteria, if applicable	For each variable of interest, give sources of data and details of methods of assessment (measurement). Describe comparability of assessment methods if there is more than one group	Describe any efforts to address potential sources of bias	Explain how the study size was arrived	Explain how quantitative variables were handled in the analyses. If applicable, describe which groupings were chosen and why	(a) Describe all statistical methods, including those used to control for confounding (b) Describe any methods used to examine subgroups and interactions (c) Explain how missing data were addressed (d) Cohort study—If applicable, explain how loss to follow-up was addressed. Case-control study—If applicable, explain how matching of cases and controls was addressed. Cross-sectional study—If applica…	(a) Report numbers of individuals at each stage of study, eg numbers potentially eligible, examined for eligibility, confirmed eligible, included in the study, completing follow-up, and analysed (b) Give reasons for non-participation at each stage (c) Consider use of a flow diagram	(a) Give characteristics of study participants (eg demographic, clinical, social) and information on exposures and potential confounders (b) Indicate number of participants with missing data for each variable of interest (c) Cohort study:Summarise follow-up time (eg, average and total amount	Cohort study: Report numbers of outcome events or summary measures over time. Case-control study—Report numbers in each exposure category, or summary measures of exposure Cross-sectional study: Report numbers of outcome events or summary measures	(a) Give unadjusted estimates and, if applicable, confounder-adjusted estimates and their precision (eg, 95% confidence interval). Make clear which confounders were adjusted for and why they were included (b) Report category boundaries when continuous variables were categorized (c) If relevant, consider translating estimates of relative risk into absolute risk for a meaningful time period	Report other analyses done, eg analyses of subgroups and interactions, and sensitivity analyses	Summarise key results with reference to study objectives	Discuss limitations of the study, taking into account sources of potential bias or imprecision. Discuss both direction and magnitude of any potential bias	Give a cautious overall interpretation of results considering objectives, limitations, multiplicity of analyses, results from similar studies, and other relevant evidence	Discuss the generalis ability (external validity) of the study results	Give the source of funding and the role of the funders for the present study and, if applicable, for the original study on which the present article is based
	1	(Rahmeh et al., 2025) The microbiome and antibiotic resistance in pasteurized camel milk	Observational, cross section	Y	Y	Y	Y	Y	Y	Y	Y	Y	Y	N	Y	Y	Y	Y	Y	Y	Y	Y	Y	Y	Y	Y	22	High reporting quality
	2	(Elbir and Alhumam, 2022) Sex differences in fecal microbiome composition and function of dromedary camels in Saudi Arabia	Observational, cross section	Y	Y	Y	Y	Y	Y	Y	Y	Y	Y	Y	Y	Y	Y	Y	Y	Y	Y	Y	Y	Y	Y	Y	23	High reporting quality
	3	(Alreshidi, 2020) Description of microbial diversity associated with ticks Hyalomma dromedarii (Acari: Ixodidae) isolated from camels in Hail region (Saudi Arabia) using massive sequencing of 16S rDNA	Observational, cross section	Y	Y	Y	Y	Y	Y	Y	Y	Y	Y	Y	Y	Y	Y	Y	Y	Y	Y	Y	Y	Y	Y	Y	23	High reporting quality
	5	(Ramadan et al., 2025) Molecular analysis of bacterial communities in marbled spinefoot (Siganus rivulatus) and squaretail coral grouper (Plectropomus areolatus), in Jeddah, Saudi Arabia	Observational, cross section	Y	Y	Y	Y	Y	Y	Y	Y	Y	Y	Y	Y	Y	Y	Y	Y	Y	Y	Y	Y	Y	Y	Y	23	High reporting quality
	6	(Perveen et al., 2022) Assessing temporal changes in microbial communities in Hyalomma dromedarii collected from camels in the UAE Using high-throughput sequencing	Observational, cross section	Y	Y	Y	Y	Y	Y	Y	Y	Y	Y	Y	Y	Y	Y	Y	Y	Y	Y	Y	Y	Y	Y	Y	24	High reporting quality
	7	(Rahmeh et al., 2024) Camel milk resistome in Kuwait: genotypic and phenotypic characterization	Observational, cross section	Y	Y	Y	Y	Y	Y	Y	Y	Y	Y	Y	Y	Y	Y	Y	Y	Y	Y	Y	Y	Y	Y	Y	23	High reporting quality
	9	(Alatawy et al., 2021) Gut microbiome of two different honeybee workers subspecies in Saudi Arabia	Observational, cross section	Y	Y	Y	Y	Y	Y	Y	Y	Y	Y	Y	Y	Y	Y	Y	Y	Y	Y	Y	Y	Y	Y	Y	23	High reporting quality
	10	(Baeshen et al., 2022) Metagenomic analysis of the gut bacteriome of Usherhopper, Poekilocerus bufonius (Klug) from Hadda, Saudi Arabia	Observational, cross section	Y	Y	Y	Y	Y	Y	Y	Y	Y	Y	Y	Y	Y	Y	Y	Y	Y	Y	Y	Y	Y	Y	N	22	High reporting quality
	12	(Perveen et al., 2023) Virome diversity of Hyalomma dromedarii ticks collected from camels in the United Arab Emirates	Observational, cross section	Y	Y	Y	Y	Y	Y	Y	Y	Y	Y	Y	Y	Y	Y	Y	Y	Y	Y	Y	Y	Y	Y	Y	23	High reporting quality
	Rating	Score
	High reporting quality	15–22
	Moderate reporting quality	8–14
	Poor reporting quality	0–7

## Sheet: S Table 6C
	Supplementary Table 6C. Reporting quality assessment of observational environmental microbiome studies using the Strengthening the Reporting of Observational Studies in Epidemiology (STROBE) tool (n = 36).
	Study number	Study title	Section	Title and abstract		Introduction		Methods									Results					Discussion				Other information	Scoring	Quality rating
			Item	1		2	3	4	5	6	7	8	9	10	11	12	13	14	15	16	17	18	19	20	21	22
			Study design	(a) Indicate the study’s design with a commonly used term in the title or the abstract	(b) Provide in the abstract an informative, balanced summary of what was done and found	Background/rationale: Explain the scientific background and rationale for the investigation being reported	Objectives: State specific objectives, including any prespecified hypotheses	Present key elements of study design early in the paper	Describe the setting, locations, relevant dates, including periods of recruitment, exposure, follow-up, and data collection	a) Cohort study—Give the eligibility criteria, and the sources and methods of selection of participants. Describe methods of follow-up Case-control study—Give the eligibility criteria, and the sources and methods of case ascertainment and control selection. Give the rationale for the choice of cases and controls. Cross-sectional study—Give the eligibility criteria, and the sources and methods of …	Clearly define all outcomes, exposures, predictors, potential confounders, and effect modifiers. Give diagnostic criteria, if applicable	For each variable of interest, give sources of data and details of methods of assessment (measurement). Describe comparability of assessment methods if there is more than one group	Describe any efforts to address potential sources of bias	Explain how the study size was arrived	Explain how quantitative variables were handled in the analyses. If applicable, describe which groupings were chosen and why	(a) Describe all statistical methods, including those used to control for confounding (b) Describe any methods used to examine subgroups and interactions (c) Explain how missing data were addressed (d) Cohort study—If applicable, explain how loss to follow-up was addressed. Case-control study—If applicable, explain how matching of cases and controls was addressed. Cross-sectional study—If applica…	(a) Report numbers of individuals at each stage of study, eg numbers potentially eligible, examined for eligibility, confirmed eligible, included in the study, completing follow-up, and analysed (b) Give reasons for non-participation at each stage (c) Consider use of a flow diagram	(a) Give characteristics of study participants (eg demographic, clinical, social) and information on exposures and potential confounders (b) Indicate number of participants with missing data for each variable of interest (c) Cohort study:Summarise follow-up time (eg, average and total amount	Cohort study: Report numbers of outcome events or summary measures over time. Case-control study—Report numbers in each exposure category, or summary measures of exposure Cross-sectional study: Report numbers of outcome events or summary measures	(a) Give unadjusted estimates and, if applicable, confounder-adjusted estimates and their precision (eg, 95% confidence interval). Make clear which confounders were adjusted for and why they were included (b) Report category boundaries when continuous variables were categorized (c) If relevant, consider translating estimates of relative risk into absolute risk for a meaningful time period	Report other analyses done, eg analyses of subgroups and interactions, and sensitivity analyses	Summarise key results with reference to study objectives	Discuss limitations of the study, taking into account sources of potential bias or imprecision. Discuss both direction and magnitude of any potential bias	Give a cautious overall interpretation of results considering objectives, limitations, multiplicity of analyses, results from similar studies, and other relevant evidence	Discuss the generalis ability (external validity) of the study results	Give the source of funding and the role of the funders for the present study and, if applicable, for the original study on which the present article is based
	2	(Maurice et al., 2023) Fertility islands, keys to the establishment of plant and microbial diversity in a highly alkaline hot desert	Observational, cross section	Y	Y	Y	Y	Y	Y	Y	Y	Y	Y	N	Y	Y	Y	Y	Y	N	N	Y	Y	Y	Y	Y	20	High reporting quality
	3	(Alotaibi et al., 2022) Metagenomic analysis of bacterial communities of Wadi Namar Lake, Riyadh, Saudi Arabia	Observational, cross section	Y	Y	Y	Y	Y	Y	Y	Y	Y	Y	N	Y	Y	Y	Y	Y	N	N	Y	Y	Y	N	Y	19	High reporting quality
	4	(Osman et al., 2016) Bacterial rhizosphere biodiversity from several pioneer desert sand plants near Jizan, Saudi Arabia	Observational, cross section	Y	Y	Y	Y	Y	Y	Y	Y	Y	Y	N	Y	Y	Y	Y	Y	N	Y	Y	Y	Y	Y	Y	21	High reporting quality
	5	(Sulieman et al., 2022) Different ecological, medical, and industrial important bacteria harboring the soil of Hail, Kingdom of Saudi Arabia	Observational, cross section	Y	Y	Y	Y	Y	Y	Y	Y	Y	Y	N	Y	Y	Y	Y	Y	N	N	Y	Y	N	N	Y	18	High reporting quality
	6	(Khan and Khan, 2020) Microbial communities and their predictive functional profiles in the arid soil of Saudi Arabia	Observational, cross section	Y	Y	Y	Y	Y	Y	Y	Y	Y	Y	N	Y	Y	Y	Y	Y	N	N	Y	Y	Y	Y	Y	20	High reporting quality
	7	(Chibwe et al., 2024) Intra-hospital microbiome variability is driven by accessibility and clinical activities	Observational, cross section	Y	Y	Y	Y	Y	Y	Y	Y	Y	Y	Y	Y	Y	Y	Y	Y	N	Y	Y	Y	Y	Y	Y	22	High reporting quality
	8	(Johar et al., 2023) Wastewater-based epidemiology for tracking bacterial diversity and antibiotic resistance in COVID-19 isolation hospitals in Qatar	Observational, cross section	Y	Y	Y	Y	Y	Y	Y	Y	Y	Y	Y	Y	Y	Y	Y	Y	N	Y	Y	Y	Y	Y	Y	22	High reporting quality
	9	(Baeshen et al., 2020) Diversity profiling of associated bacteria from the soils of stress tolerant plants from seacoast of Jeddah, Saudi Arabia	Observational, cross section	Y	Y	Y	Y	Y	Y	Y	Y	Y	Y	N	Y	Y	Y	Y	Y	N	Y	Y	Y	N	Y	Y	20	High reporting quality
	10	(Khan et al., 2020) Rhizosphere microbiome of arid land medicinal plants and extra cellular enzymes contribute to their abundance	Observational, cross section	Y	Y	Y	Y	Y	Y	Y	Y	Y	Y	N	Y	Y	Y	Y	Y	N	Y	Y	Y	N	Y	Y	20	High reporting quality
	11	(Maloukh et al., 2023) Metagenomic analysis of the outdoor dust microbiomes: a case study from Abu Dhabi, UAE	Observational, cross section	Y	Y	Y	Y	Y	Y	Y	Y	Y	Y	N	Y	Y	Y	Y	Y	N	N	Y	Y	Y	Y	Y	20	High reporting quality
	12	(Alzubaidy et al., 2016) Rhizosphere microbiome metagenomics of gray mangroves (Avicennia marina) in the Red Sea	Observational, cross section	Y	Y	Y	Y	Y	Y	Y	Y	Y	Y	N	Y	Y	Y	Y	Y	N	N	Y	Y	Y	Y	Y	20	High reporting quality
	13	(Maurice et al., 2024) Networking the desert plant microbiome, bacterial and fungal symbionts structure and assortativity in co-occurrence networks	Observational, cross section	Y	Y	Y	Y	Y	Y	Y	Y	Y	Y	N	Y	Y	Y	Y	Y	N	Y	Y	Y	Y	Y	Y	21	High reporting quality
	14	(Aalismail et al., 2019) Functional metagenomic analysis of dust-associated microbiomes above the Red Sea	Observational, cross section	Y	Y	Y	Y	Y	Y	Y	Y	Y	Y	N	Y	Y	Y	Y	Y	N	N	Y	Y	Y	Y	Y	20	High reporting quality
	15	(Baeshen et al., 2023) Composition, abundance, and diversity of the soil microbiome associated with the halophytic plants tamarix aphylla and halopeplis perfoliata on Jeddah seacoast, Saudi Arabia	Observational, cross section	Y	Y	Y	Y	Y	Y	Y	Y	Y	Y	N	Y	Y	Y	Y	Y	N	Y	Y	Y	N	Y	Y	19	High reporting quality
	16	(Al-Sayed et al., 2005) Bacterial community and some physico-chemical characteristics in a subtropical mangrove environment in Bahrain	Observational, cross section	Y	Y	Y	Y	Y	Y	Y	Y	Y	Y	N	Y	Y	Y	Y	Y	N	N	Y	Y	N	Y	Y	19	High reporting quality
	17	(Yasir et al., 2019) Culturomics-based taxonomic diversity of bacterial communities in the hot springs of Saudi Arabia	Observational, cross section	Y	Y	Y	Y	Y	Y	Y	Y	Y	Y	N	Y	Y	Y	Y	Y	N	N	Y	Y	N	N	Y	18	High reporting quality
	18	(Alotaibi et al., 2020) Microbial diversity of some sabkha and desert sites in Saudi Arabia	Observational, cross section	Y	Y	Y	Y	Y	Y	Y	Y	Y	Y	N	Y	Y	Y	Y	Y	N	Y	Y	Y	Y	Y	Y	21	High reporting quality
	19	(Yasir et al., 2015) Composition of soil microbiome along elevation gradients in Southwestern highlands of Saudi Arabia	Observational, cross section	Y	Y	Y	Y	Y	Y	Y	Y	Y	Y	N	Y	Y	Y	Y	Y	N	Y	Y	Y	Y	Y	Y	21	High reporting quality
	20	(Al-Quwaie, 2020) Bacterial community dynamics with rhizosphere of Calotropis procera and Senna alexandrina desert plants in Saudi Arabia	Observational, cross section	Y	Y	Y	Y	Y	Y	Y	Y	Y	Y	N	Y	Y	Y	Y	Y	N	Y	Y	Y	Y	Y	Y	21	High reporting quality
	21	(Abed et al., 2019) Habitat-dependent composition of bacterial and fungal communities in biological soil crusts from Oman	Observational, cross section	Y	Y	Y	Y	Y	Y	Y	Y	Y	Y	N	Y	Y	Y	Y	Y	N	Y	Y	Y	Y	Y	Y	21	High reporting quality
	23	(Abumaali et al., 2023) Bacterial community structure and predicted function in the rhizosphere of wild and cultivated date palms: effects of fertilizers on composition and functionality	Observational, cross section	Y	Y	Y	Y	Y	Y	Y	Y	Y	Y	N	Y	Y	Y	Y	Y	N	Y	Y	Y	Y	Y	Y	21	High reporting quality
	24	(El-Malah et al., 2023) Marine bacterial community structures of selected coastal seawater and sediment sites in Qatar	Observational, cross section	Y	Y	Y	Y	Y	Y	Y	Y	Y	Y	N	Y	Y	Y	Y	Y	N	Y	Y	Y	Y	Y	Y	21	High reporting quality
	25	(Alown et al., 2021) Genotypic characterization of soil bacteria in the umm Al-Namil island, Kuwait	Observational, cross section	Y	Y	Y	Y	Y	Y	Y	Y	Y	Y	N	Y	Y	Y	Y	Y	N	N	Y	Y	Y	N	Y	19	High reporting quality
	27	(Habibi et al., 2023) Metagenomes from coastal sediments of Kuwait: insights into the microbiome, metabolic functions and resistome	Observational, cross section	Y	Y	Y	Y	Y	Y	Y	Y	Y	Y	N	Y	Y	Y	Y	Y	N	N	Y	Y	N	Y	Y	19	High reporting quality
	29	(Al-Tarshi et al., 2024) Bacterial communities across multiple ecological niches (water, sediment, plastic, and snail gut) in mangrove habitats	Observational, cross section	Y	Y	Y	Y	Y	Y	Y	Y	Y	Y	N	Y	Y	Y	Y	Y	N	Y	Y	Y	Y	Y	Y	21	High reporting quality
	30	(Ismail and Almutairi, 2022) Bacterioplankton community profiling of the surface waters of Kuwait	Observational, cross section	Y	Y	Y	Y	Y	Y	Y	Y	Y	Y	N	Y	Y	Y	Y	Y	N	N	Y	Y	N	N	N	17	High reporting quality
	31	(Alsaedi et al., 2023) Comparison of endophytic microbiome community and rhizosphere in the desert plant Senna Italica	Observational, cross section	Y	Y	Y	Y	Y	Y	Y	Y	Y	Y	N	Y	Y	Y	Y	Y	N	Y	Y	Y	Y	Y	Y	21	High reporting quality
	32	(Habibi et al., 2024) Diversity analysis of fungi distributed in inhalable and respirable size fractions of aerosols: a report from Kuwait	Observational, cross section	Y	Y	Y	Y	Y	Y	Y	Y	Y	Y	N	Y	Y	Y	Y	Y	N	Y	Y	Y	Y	Y	Y	21	High reporting quality
	33	(Fakhraldeen et al., 2023) Diversity and spatiotemporal variations in bacterial and archaeal communities within Kuwaiti territorial waters of the Northwest Arabian Gulf	Observational, cross section	Y	Y	Y	Y	Y	Y	Y	Y	Y	Y	N	Y	Y	Y	Y	Y	N	Y	Y	Y	Y	Y	Y	21	High reporting quality
	35	(Yasir et al., 2023) Metagenomic insights into the microbiome and resistance genes of traditional fermented foods in Arabia	Observational, cross section	Y	Y	Y	Y	Y	Y	Y	Y	Y	Y	N	Y	Y	Y	Y	Y	N	Y	Y	Y	Y	Y	Y	21	High reporting quality
	36	(Fakhraldeen et al., 2024) Shotgun metagenomics reveals the interplay between microbiome diversity and environmental gradients in the first marine protected area in the Northern Arabian Gulf	Observational, cross section	Y	Y	Y	Y	Y	Y	Y	Y	Y	Y	N	Y	Y	Y	Y	Y	N	Y	Y	Y	Y	Y	Y	21	High reporting quality
	37	(Skariah et al., 2023) Soil properties correlate with microbial community structure in Qatari arid soils	Observational, cross section	Y	Y	Y	Y	Y	Y	Y	Y	Y	Y	N	Y	Y	Y	Y	Y	N	Y	Y	Y	Y	Y	Y	21	High reporting quality
	38	(Al Salameen et al., 2020) Spatiotemporal variations in bacterial and fungal community associated with dust aerosol in Kuwait	Observational, cross section	Y	Y	Y	Y	Y	Y	Y	Y	Y	Y	N	Y	Y	Y	Y	Y	N	Y	Y	Y	Y	Y	Y	21	High reporting quality
	41	(Jalal et al., 2022) The microbiome of Suaeda monoica and Dipterygium glaucum from Southern corniche (Saudi Arabia) reveals different recruitment patterns of bacteria and archaea	Observational, cross section	Y	Y	Y	Y	Y	Y	Y	Y	Y	Y	N	Y	Y	Y	Y	Y	N	Y	Y	Y	Y	Y	Y	21	High reporting quality
	42	(Quoreshi et al., 2019) Untangling the bacterial community composition and structure in selected Kuwait desert soils	Observational, cross section	Y	Y	Y	Y	Y	Y	Y	Y	Y	Y	Y	Y	Y	Y	Y	Y	N	Y	Y	Y	Y	Y	Y	22	High reporting quality
	43	(Mousa et al., 2024) High-throughput sequencing reveals the structure and metabolic resilience of desert microbiome confronting climate change	Observational, cross section	Y	Y	Y	Y	Y	Y	Y	Y	Y	Y	Y	Y	Y	Y	Y	Y	N	N	Y	Y	Y	Y	Y	21	High reporting quality
	Rating	Score
	High reporting quality	15–22
	Moderate reporting quality	8–14
	Poor reporting quality	0–7
