# Supplementary material for: Microbiome and One Health in GCC countries: current status, research gaps, and future directions
Source: Front Microbiol. 2026 May 29;17:1821688. doi: 10.3389/fmicb.2026.1821688 (PMC13260183; doi:10.3389/fmicb.2026.1821688)
Supplement: Supplementary file 5 [file Table_5.xlsx]

## Sheet: S Table 7A
	Supplementary Table 7A. Quality assessment of interventional human microbiome studies using the National Heart, Lung, and Blood Institute (NHLBI) study quality assessment tool (n = 2).
	Study number	Citation and study title	1. Was the study described as randomized, a randomized trial, a randomized clinical trial, or an RCT?	2. Was the method of randomization adequate (i.e., use of randomly generated assignment)?	3. Was the treatment allocation concealed (so that assignments could not be predicted)?	4. Were study participants and providers blinded to treatment group assignment?	5. Were the people assessing the outcomes blinded to the participants' group assignments?	6. Were the groups similar at baseline on important characteristics that could affect outcomes (e.g., demographics, risk factors, co-morbid conditions)?	7. Was the overall drop-out rate from the study at endpoint 20% or lower of the number allocated to treatment?	8. Was the differential drop-out rate (between treatment groups) at endpoint 15 percentage points or lower?	9. Was there high adherence to the intervention protocols for each treatment group?	10. Were other interventions avoided or similar in the groups (e.g., similar background treatments)?	11. Were outcomes assessed using valid and reliable measures, implemented consistently across all study participants?	12. Did the authors report that the sample size was sufficiently large to be able to detect a difference in the main outcome between groups with at least 80% power?	13. Were outcomes reported or subgroups analyzed prespecified (i.e., identified before analyses were conducted)?	14. Were all randomized participants analyzed in the group to which they were originally assigned, i.e., did they use an intention-to-treat analysis?	Scoring	Quality rating
	45	(AlSarhan et al., 2021) Short-term improvement of clinical parameters and microbial diversity in periodontitis patients following Indocyanine green-based antimicrobial photodynamic therapy: a randomized single-blind split-mouth cohort	Y	N	N	N	Y	N	Y	Y	Y	Y	Y	Y	N	N	8	Fair
	48	(Singh et al., 2020) The potential role of vitamin D supplementation as a gut microbiota modifier in healthy individuals	N	N	N	N	N	N	N	N	Y	Y	Y	N	N	N	3	Poor
	Rating	Score
	Good	10–14
	Fair	5–9
	Poor	0–4

## Sheet: S Table 7B
	Supplementary Table 7B. Risk-of-bias assessment of experimental animal microbiome studies using the Systematic Review Centre for Laboratory Animal Experimentation (SYRCLE) tool (n = 3).
	Study number	Citation and study title	1. Selection bias: Sequence generation	2. Selection bias: Baseline characteristics	3. Selection bias: Allocation concealment	4. Performance bias: Random housing	5. Performance bias: Blinding	6. Detection bias: Random outcome assessment	7. Detection bias: Blinding	8. Attrition bias: Incomplete outcome data	9. Reporting bias: Selective outcome reporting	10. Other bias	Quality rating
			Was the allocation sequence generated and applied?	Were the groups similar at baseline or adjusted for confounders in the analysis?	Was allocation concealed (i.e. unpredictable)?	Were the animals randomly housed during the experiment?	Were the caregivers and/or investigators blinded from knowledge which intervention each animal received during the experiment?	Were animals selected at random for outcome assessment?	Were the outcome assessors blinded?	Were incomplete outcome data adequately addressed?	Are reports of the study free of selective outcome reporting?	Was the study apparently free of other problems that could result in high risk of bias?
	4	(Badger-Emeka et al., 2020) Vitamin D supplementation in laboratory-bred mice: an in vivo assay on gut microbiome and body weight	N	N	N	N	N	Y	N	N	N	N	This study demonstrated a high overall risk of bias, with only one domain rated as low risk and the remaining domains rated as high risk of bias.
	8	(Al-Marzooqi et al., 2020) Diversity of intestinal bacterial microbiota of indigenous and commercial strains of chickens using 16s rDNA-based analysis	Y	Y	N	N	N	Y	N	Y	Y	Y	Most domains in this study were assessed as having a low risk of bias. However, selection bias, performance bias, and detection bias were rated at high risk.
	11	(Al-Asmakh et al., 2020) The effects of gum acacia on the composition of the gut microbiome and plasma levels of short-chain fatty acids in a rat model of chronic kidney disease	Y	Y	N	N	N	Y	N	Y	Y	Y	Most domains in this study were assessed as low risk of bias, with selection bias, performance bias, and detection bias rated as high risk.
	(Y) Yes: Low risk of bias
	(N) No: High risk of bias
	(UC) Unclear: insufficient details to assess the risk of bias

## Sheet: S Table 7C
	Supplementary Table 7C. Risk-of-bias assessment of experimental environmental microbiome studies using the Risk Of Bias In Non-randomised Studies of Interventions (ROBINS-I) tool (n = 8).
	Study number	Citation and study title	1. Bias due to confounding	2. Bias in selection of participants into the study	3. Bias in classification of interventions (exposures)	4. Bias due to deviations from intended interventions	5. Bias due to missing data	6. Bias in measurement of outcomes	7. Bias in selection of the reported result	Scoring	Quality rating
			Were there differences between groups that could explain outcomes rather than the intervention/exposure itself? Were all important confounders measured? Was confounding controlled in design (e.g., restriction, matching, randomization) or analysis (e.g., adjustment, stratification)?	Did participant selection lead to groups that differ systematically? Were participants selected in a way related to intervention/exposure and outcome? Was inclusion/exclusion consistent across groups?	Was intervention/exposure status correctly classified? Were interventions/exposures well defined and measured? Was classification based on reliable records or subjective reporting? Could misclassification be related to outcome?	Did deviations from assigned interventions bias the results? Were participants and implementers aware of intervention status? Were co-interventions balanced? Was adherence adequate?	Were outcome data complete? What proportion of data was missing? Were reasons for missing data related to outcome or intervention? Were appropriate methods used to handle missingness?	Were outcomes measured appropriately and without bias? Were outcome assessors aware of intervention/exposure status? Were measurement methods valid, reliable, and consistent? Could differential measurement bias results?	Was selective reporting of results a problem? Were outcomes pre-specified Were analyses/data-driven choices transparently reported? Is there evidence of selective reporting (e.g., only significant results presented)?
	1	(Baz et al., 2022) Predicted functional shifts due to type of soil microbiome and watering of two wild plants in Western region of Saudi Arabia	N	Y	Y	Y	N	Y	N	4	Serious risk of bias	The study has some important problems
	22	(Yaish et al., 2016) The use of high throughput DNA sequence analysis to assess the endophytic microbiome of date palm roots grown under different levels of salt stress	Y	Y	Y	Y	N	Y	N	5	Moderate risk of bias	The study provides sound evidence for a non- randomised study but cannot be considered comparable to a well performed randomised trial
	26	(Al-Sarawi et al., 2008) Pyruvate-utilizing bacteria as potential contributors to the food web in the Arabian Gulf	N	N	N	Y	N	N	N	1	Critical risk of bias	The study is too problematic to provide any useful evidence and should not be included in any synthesis
	28	(Bamigbade et al., 2024) Gut microbiota modulation, prebiotic and bioactive characteristics of date pomace polysaccharides extracted by microwave-assisted deep eutectic solvent	Y	Y	Y	Y	N	Y	N	5	Moderate risk of bias	The study provides sound evidence for a non- randomised study but cannot be considered comparable to a well performed randomised trial
	34	(Jayasree Subhash et al., 2024) Characterizing date seed polysaccharides: a comprehensive study on extraction, biological activities, prebiotic potential, gut microbiota modulation, and rheology using microwave-assisted deep eutectic solvent	Y	Y	Y	N	Y	N	N	4	Serious risk of bias	The study has some important problems
	39	(Al-Hadidi et al., 2024) The effect of type and combination of fertilizers on eukaryotic microbiome of date palm rhizosphere	Y	Y	Y	N	Y	N	N	4	Serious risk of bias	The study has some important problems
	40	(Yaish et al., 2024) The effects of salinity and genotype on the rhizosphere microbiomes in date palm seedlings	Y	Y	Y	N	Y	N	N	4	Serious risk of bias	The study has some important problems
	44	(Mousa et al., 2024) The design and development of EcoBiomes: multi-species synthetic microbial consortia inspired by natural desert microbiome to enhance the resilience of climate-sensitive ecosystems	Y	Y	Y	N	Y	N	N	4	Moderate risk of bias	The study provides sound evidence for a non- randomised study but cannot be considered comparable to a well performed randomised trial
	Rating	Score
	Low risk of bias	7
	Moderate risk of bias	5–6
	Serious risk of bias	3–4
	Critical risk of bias	1–2
	No information	0
